# Supplementary material for: A dendritic cell population responsible for transglutaminase 2–mediated gluten antigen presentation in celiac disease
Source: JCI Insight. 2025 Aug 28;10(19):e196102. doi: 10.1172/jci.insight.196102 (PMC12513477; doi:10.1172/jci.insight.196102)
Supplement: Supporting data values [file jciinsight-10-196102-s150.xlsx]

## Sheet: Figure 3B Left
CD103-		CD103+
WT	TG2KO	WT	TG2KO
25.9	3.61	40.6	6.76
15.1	1.45	20.7	3.01
9.8	6.35	23.7	9.34
11.1	3.34	33.7	7.95
18.9	3.01	29.6	3.61
9.97	4.62	23.3	7.08
6.86	2.89	21.4	3.2

## Sheet: Figure 3B Right
CD103-CD11b+		CD103+CD11b-		CD103+CD11b+
WT	TG2KO	WT	TG2KO	WT	TG2KO
11.1	0	18.5	4.35	7.41	0
0.21	0.38	10.2	7.69	0.042	0.77
9.09	1.45	16.4	0	0	0
11.6	2.11	34.9	3.8	25.6	1.05
0.89	0	7.56	10.8	0	1.2
3.7	0	63	1.45	18.5	0
27.6	1.45	17.2	0	6.9	0

## Sheet: Figure 3D
CD3+CD103+	CD11c+CD103+	CD138+
0	0	0
0	0	0
0	2.15827	0
0	12.5	0
0	6.84932	0
0	0	0
	3.79747

## Sheet: Figure 4A
2h	24h
3.03457	2.49068
1.16561	1.53193
1.0258	7.59133

## Sheet: Figure 4B
2h	24h
2.11369	0.909918
5.90501	1.13407
3.15969	0.787037

## Sheet: Figure 5A
DR3.DQ2		WT
Gluten-free diet	Enhanced gluten diet	Gluten-free diet	Enhanced gluten diet
1	9	2	0
5	8	1	2
0	6	0	7
0	5	0	0
1	5	0	0

## Sheet: Figure 5C
	WT				DdVil-IL15
Proximal	0.532691	1.36724	0.025693		1.14633	0.000264	1.79497	0.011929	4.01189
Distal	3.79237	3.76703	0.640963		8.74622	8.36352	2.34458	5.61398	6.30013	4.21493

## Sheet: Figure 5D
	DC			B cells			Macrophages
	WT	DdVil-IL15		WT	DdVil-IL15		WT	DdVil-IL15
	15.2	23.5		63.6	40		7.54	19.5
	17.9	37.5		34.3	24.2		23.4	21.6
	21.7	21.6		12.7	45.4		25.2	18.7
	11.5	42.7		60.4	5.02		15.3	23.3
	36.5	33.6		11.7	20.1		28.6	33.9
	19.9			28.4			7.09
	10.2			68.1			10.1

## Sheet: Figure 5E
WT								DdVil-IL15
6.53	4.11	3.3	5.39	2.22	0	1.59	7.74	5.46	6.36	13.9	10.8	7.38

## Sheet: Figure 5F
	PBS						T1L
Proximal	1.64188	2.3981	3.8197	1.65761	8.73979		7.54422	8.61733	10.8263	0.846822
Distal	0.728244	6.66164	4.03399	8.72999	9.05962		9.11213	22.8665	39.4343	17.9676	17.5384

[truncated: 3 more sheets: Figure 6A, Figure 6B, Figure 6C]
